# Supplementary material for: Major Genetic Risk Factors for Dupuytren's Disease Are Inherited From Neandertals
Source: Mol Biol Evol. 2023 Jun 14;40(6):msad130. doi: 10.1093/molbev/msad130 (PMC10266526; doi:10.1093/molbev/msad130)
Supplement: msad130_Supplementary_Data [file msad130_supplementary_data.zip]

Archive with 9 entries (9 files):
- Supplementary Author List.xlsx
- Supplementary Figure 1.tif
- Supplementary Figure 2.tif
- Supplementary Figure 3.tif
- Supplementary Table 1.xlsx
- Supplementary Table 2.xlsx
- Supplementary Table 3.xlsx
- Supplementary Table 4.xlsx
- Supplementary Table 5.docx
