# Supplementary material for: Major Genetic Risk Factors for Dupuytren's Disease Are Inherited From Neandertals
Source: Mol Biol Evol. 2023 Jun 14;40(6):msad130. doi: 10.1093/molbev/msad130 (PMC10266526; doi:10.1093/molbev/msad130)
Supplement: msad130_Supplementary_Data [file msad130_supplementary_data.zip › Supplementary Table 1.xlsx]

## Sheet: STable 1
Supplementary Table 1
Chr	Position	rsID	Ref.	Alt.	P-value (-log10)	OR [95% CI]	AAF	Nearest gene	VEP
1	22365104	rs11810751	A	C	18.5	1.24 [1.18-1.30]	0.14	ZBTB40	non-coding transcript exon variant
1	162651183	rs61810412	T	A	11.5	0.81 [0.76-0.86]	0.08	DDR2	intron variant
1	205278904	rs1172134	A	G	15.6	0.79 [0.75-0.84]	0.91	TMCC2	intron variant
1	206446827	rs2336939	T	A	16.2	1.15 [1.11-1.19]	0.5	SRGAP2	intron variant
2	11899552	rs17605696	T	C	9.6	1.12 [1.08-1.15]	0.35	LPIN1	intron variant
2	69058102	rs67716344	C	T	7.7	1.18 [1.11-1.25]	0.09	ANTXR1	intron variant
2	119734217	rs1533792	T	C	9.2	0.89 [0.86-0.92]	0.27	PTPN4	regulatory region variant
3	61650482	rs7609954	G	T	8.3	0.87 [0.83-0.91]	0.13	PTPRG	intron variant
3	183481729	rs7630096	C	T	8.1	1.10 [1.07-1.14]	0.4	KLHL6	regulatory region variant
4	55078451	rs41481345	T	G	21.8	0.79 [0.75-0.83]	0.15	KDR	intron variant
4	153929380	rs11724021	A	C	7.7	1.10 [1.06-1.13]	0.46	SFRP2	intergenic variant
5	109447189	rs12523117	C	G	13.9	1.14 [1.10-1.17]	0.48	PJA2	downstream gene variant
5	132458080	rs1023518	G	T	8.7	1.11 [1.07-1.15]	0.29	AC116366.2	intron variant
5	158459619	rs2946179	T	C	13.3	0.87 [0.83-0.90]	0.76	EBF1	upstream gene variant
6	30377517	rs3130370	A	G	8.1	1.16 [1.10-1.22]	0.12	RPP21	intergenic variant
6	31493994	rs2894221	T	A	7.6	1.10 [1.06-1.13]	0.38	MICB	intron variant
6	32372293	rs1980496	C	T	8.1	1.10 [1.07-1.14]	0.38	TSBP1	intron variant
6	35508665	rs2064319	G	A	7.5	1.10 [1.06-1.13]	0.4	TULP1	intron variant
6	149343404	rs6906384	G	A	13.3	0.88 [0.86-0.91]	0.51	TAB2	intron variant
7	542612	rs10282184	T	C	17.4	0.86 [0.83-0.89]	0.38	PRKAR1B	regulatory region variant
7	3484755	rs10155878	T	G	9.7	0.88 [0.85-0.92]	0.24	SDK1	intron variant
7	37984972	rs17171240	G	A	131.2	1.79 [1.71-1.88]	0.12	SFRP4	intron variant
7	39066586	rs116935152	T	G	8.7	1.40 [1.25-1.56]	0.02	POU6F2	intron variant
7	112371965	rs2523039	C	T	7.4	1.14 [1.09-1.19]	0.15	ZNF277	intron variant
7	117264174	rs11981089	T	C	19.2	0.86 [0.83-0.89]	0.49	WNT2	non-coding transcript exon variant
8	25982313	rs17817333	G	A	22.7	1.19 [1.15-1.24]	0.3	EBF2	intron variant
8	69142848	rs652483	G	A	68.0	0.72 [0.70-0.75]	0.74	SULF1	intergenic variant
8	108081350	rs423940	C	T	41.5	0.80 [0.77-0.83]	0.46	RSPO2	intron variant
8	140797368	rs62524109	A	G	11.1	0.89 [0.87-0.92]	0.47	PTK2	intron variant
8	144261505	rs78778738	A	G	16.7	1.15 [1.12-1.19]	0.46	MROH1	intron variant
9	1201156	rs12342106	G	A	37.3	1.28 [1.23-1.32]	0.25	DMRT2	regulatory region variant
9	4362624	rs10758611	A	G	11.6	0.85 [0.81-0.89]	0.86	GLIS3	intergenic variant
9	115123745	rs945256	G	A	9.4	1.11 [1.08-1.15]	0.35	TNC	intron variant
10	35801595	rs10764058	A	C	7.4	1.18 [1.11-1.25]	0.09	FZD8	downstream gene variant
10	121493574	rs12762633	C	T	14.6	1.31 [1.22-1.40]	0.06	FGFR2	intron variant
10	122023231	rs564003763	T	C	8.4	2.12 [1.65-2.72]	0	TACC2	non-coding transcript exon variant
12	105743731	rs7307913	T	C	7.9	0.91 [0.88-0.94]	0.36	NUAK1	non-coding transcript exon variant
12	120235040	rs77660995	C	T	13.9	1.41 [1.29-1.53]	0.03	PXN	intron variant
13	26468918	rs4423289	T	A	7.7	1.10 [1.06-1.14]	0.61	CDK8	intergenic variant
13	44270145	rs12184516	G	T	9.4	1.13 [1.08-1.17]	0.25	SERP2	intergenic variant
14	22413600	rs760018	A	G	19.3	1.18 [1.14-1.23]	0.26	TRDV2	intron variant
14	22843385	rs1042704	G	A	15.5	1.18 [1.13-1.22]	0.22	MMP14	missense variant
14	24327607	rs751877	A	C	7.9	1.10 [1.06-1.13]	0.42	ADCY4	intron variant
14	50411963	rs61984263	A	C	11.1	0.89 [0.86-0.92]	0.39	CDKL1	intron variant
15	55904055	rs67505007	C	T	17.6	1.17 [1.13-1.21]	0.32	NEDD4	intron variant
15	59172697	rs3794494	G	A	12.0	1.13 [1.09-1.16]	0.57	MYO1E	intron variant
15	68335825	rs2306022	C	T	8.8	1.18 [1.12-1.25]	0.09	ITGA11	missense variant
15	88708781	rs11073804	T	A	15.7	0.83 [0.79-0.87]	0.18	ISG20	regulatory region variant
15	101029169	rs41531245	C	T	18.8	2.43 [2.00-2.94]	0	LRRK1	missense variant
16	75430723	rs247442	C	T	8.2	1.15 [1.10-1.20]	0.14	AC009163.5, CFDP1	intron variant
17	13547115	rs34017855	C	T	8.0	1.14 [1.09-1.20]	0.14	HS3ST3A1	intron variant
17	32691685	rs113602044	T	A	9.1	0.88 [0.84-0.91]	0.18	MYO1D	intron variant
18	9768082	rs11081501	A	G	25.8	0.73 [0.69-0.77]	0.09	RAB31	intron variant
19	18479133	rs11670056	C	T	10.9	1.28 [1.19-1.38]	0.06	ELL	intron variant
19	57166826	rs11672517	G	A	47.5	1.34 [1.29-1.40]	0.21	DUXA	intron variant
20	10648877	rs35308216	T	C	11.6	0.80 [0.75-0.85]	0.08	JAG1	non-coding transcript exon variant
20	39737647	rs10564099	TAA	T	8.5	0.88 [0.85-0.92]	0.2	DHX35	intergenic variant
20	40481539	rs12481155	C	T	20.2	0.69 [0.64-0.75]	0.05	MAFB	regulatory region variant
20	51579415	rs4811201	A	G	9.2	0.90 [0.87-0.93]	0.6	NFATC2	regulatory region variant
21	38611524	rs117870289	C	T	10.7	1.93 [1.60-2.34]	0.01	ERG	intron variant
22	45971264	rs28971325	G	A	509.3	2.59 [2.49-2.69]	0.21	WNT7B	intron variant
