# Supplementary material for: Major Genetic Risk Factors for Dupuytren's Disease Are Inherited From Neandertals
Source: Mol Biol Evol. 2023 Jun 14;40(6):msad130. doi: 10.1093/molbev/msad130 (PMC10266526; doi:10.1093/molbev/msad130)
Supplement: msad130_Supplementary_Data [file msad130_supplementary_data.zip › Supplementary Table 3.xlsx]

## Sheet: Sheet1
Supplementary Table 3
Chr	Position	LD (r2)
		Vindija	Chagyrskaya	Altai	Denisova
1	22365104	0	0	0	0
1	162651183	0	0	0	0
1	205278904	0	0	0	0
1	206446827	0.0253459	0.0253459	0.0231179	0
2	11899552	0.156002	0.173037	0.115301	0
2	69058102	0.00324582	0.00324582	0.00324582	0.00103289
2	119734217	0.00677633	0.00677633	0.00677633	0
3	61650482	0.0327121	0.0327121	0.0288188	0
3	183481729	0	0	0	0
4	55078451	0.00127159	0.00127159	0.00127159	0.00127159
4	153929380	0.126706	0.0231389	0	0
5	109447189	0.158201	0.158201	0.134696	0.0684145
5	132458080	0.0016171	0.0016171	0.0016171	0
5	158459619	0	0	0	0.00452369
6	30377517	7.88096e-05	0.0434683	0.087671	0.00109833
6	31493994	0.251336	0.115023	0.0645113	0.0234887
6	32372293	0.212633	0.160365	0.0384719	0.0983071
6	35508665	0.145263	0.146253	0.145263	0.0652855
6	149343404	0	0	0	0
7	542612	0.208027	0.208027	0.208027	0
7	3484755	0	0	0	0
7	37984972	0.721507	0.954976	0.954976	0.0293718
7	39066586	5.28498e-05	0	0	0
7	112371965	0	0	0	0
7	117264174	0	0	0	0.00144171
8	25982313	0	0	0	0.00154796
8	69142848	0.34535	0.679478	0.984645	0
8	108081350	0	0	0	0
8	140797368	0	0	0	0
8	144261505	0	0	0	0
9	1201156	0.113285	0.113285	0.113285	0.0328356
9	4362624	0	0	0	0
9	115123745	0.0106145	0.0106145	0	0.00117799
10	35801595	0.111251	0.103672	0.103672	0.195369
10	121493574	0.00362558	0.00362558	0.00362558	0
10	122023231	0.00225281	0	0.000762174	0
12	105743731	0	0	0	0
12	120235040	0	0	0	0
13	26468918	0.0498614	0.0498614	0.0110032	0.0062129
13	44270145	0	0	0	0
14	22413600	0	0	0	0
14	22843385	0	0	0	0
14	24327607	0	0	0	0
14	50411963	0	0	0.00251892	0
15	55904055	0.0320314	0.0290391	0.0549828	0
15	59172697	0	0	0	0
15	68335825	0	0.000347848	0	0.00105919
15	88708781	0	0	0	0
15	101029169	0	0	0	0
16	75430723	0.00765201	0.00765201	0.00765201	0.00765201
17	13547115	0.974389	0.974389	0.974389	0.000747873
17	32691685	0	0	0	0
18	9768082	0.0113744	0.0113744	0.0227942	0
19	18479133	0	0	0	0
19	57166826	0	0	0	0
20	10648877	0.209647	0.209647	0.209647	0.119938
20	39737647	0	0	0	0
20	40481539	0.00340698	0.00340698	0.00340698	0.00263884
20	51579415	0	0	0	0
21	38611524	0	4.04063e-05	4.04063e-05	0
22	45971264	0	0	0	0
